# Supplementary material for: The chronic effects of a combination of herbal extracts (Euphytose®) on psychological mood state and response to a laboratory stressor: A randomised, placebo-controlled, double blind study in healthy humans
Source: J Psychopharmacol. 2022 Jul 23;36(11):1243–56. doi: 10.1177/02698811221112933 (PMC9643820; doi:10.1177/02698811221112933)
Supplement: sj-xlsx-7-jop-10.1177_02698811221112933 – Supplemental material for The chronic effects of a combination of herbal extracts (Euphytose®) on psychological mood state and response to a laboratory stressor: A randomised, placebo-controlled, double blind study in healthy humans [file sj-xlsx-7-jop-10.1177_02698811221112933.xlsx]

## Sheet: Observed multitasking stressor 
Table 1. Performance on the serial subtractions and tracking tasks completed during the OMS
				subs		tracking
	Subtractions task	Treatment	N	Mean	Std Err	Mean	Std Err		F	p
Speed (Total)	3	pla	27	0.351	0.081	0.341	0.131	Tr	1.885	0.173
		MHEP		0.294	0.082	0.071	0.124	Tr x Ta	1.123	0.329
	7	pla		-0.033	0.071	-0.383	0.118	Tr x Ta 2	0.918	0.34
		MHEP		-0.028	0.071	-0.347	0.124	Tr x Ta x Ta 2	1.489	0.208
	17	pla		-0.187	0.079	-0.175	0.117
		MHEP		-0.164	0.08	-0.322	0.125
Accuracy (Errors)	3	pla	27	0.563	0.15	0.382	0.279	Tr	0.659	0.419
		MHEP		0.278	0.16	0.163	0.263	Tr x Ta	0.656	0.521
	7	pla		-0.127	0.146	-0.39	0.249	Tr x Ta 2	0.003	0.958
		MHEP		-0.071	0.149	-0.326	0.263	Tr x Ta x Ta 2	0.479	0.751
	17	pla		-0.287	0.155	-0.147	0.249
		MHEP		-0.349	0.154	-0.242	0.264
Data are estimated means and standard error derived from the linear mixed model analysis, with the final two columns showing effects (F) and associated probabilities (p). Tr=main effect of treatment; Tr x Ta=treatment x task (3s,7s, 17s) interaction effect; Tr x Ta 2=treatment x dual task (subs or tracking) interaction effectTr x Ta x Ta 2= treatment x task x dual task interaction effect. The fir…
Table 2. Physiological response to the OMS
		Treatment	N	3s		7s		17s
				Mean	Std Err	Mean	Std Err	Mean	Std Err		F	p
Galvanic skin response (uSiemens)		pla	27	8.303	0.651	8.472	0.655	8.507	0.656	Tr	8.626	0.004
		MHEP		7.098	0.651	7.646	0.651	8.036	0.661	Tr x Ta	0.578	0.562
Heart rate (BPM)		pla	27	80.59	1.614	80.345	1.617	80.107	1.614	Tr	1.635	0.203
		MHEP		79.503	1.638	79.344	1.636	78.434	1.636	Tr x Ta	0.047	0.954
Data presented from the subtractions tasks (3s, 7s, 17s) are estimated means (plus SEM) derived from the linear mixed model analysis adjusted for pre-intervention scores, with the final two columns showing effects (F) and associated probabilities (p). Tr = Treatment; Tr x Ta = treatment x task interaction
Table 3. Psychological response to the OMS
				(-)15 mins		0 mins		30 mins		60 mins		90 mins
		Treatment	N	Mean	Std Err	Mean	Std Err	Mean	Std Err	Mean	Std Err	Mean	Std Err		F	p
STAI-State		pla	27	31.149	0.912	31.998	0.948	30.063	0.898	30.483	0.902	31.007	0.902	Tr	1.741	0.191
		MHEP		32.839	0.917	32.434	0.919	30.988	0.899	31.578	0.92	30.976	0.907	Tr x A	0.312	0.87
Alertness		pla	27	62.36	1.79	65	1.787	66.161	1.787	66.366	1.787	65.1	1.788	Tr	1.197	0.278
		MHEP		64.508	1.805	63.437	1.807	63.756	1.805	64.054	1.806	64.253	1.804	Tr x A	1.052	0.383
Stress		pla	27	35.622	1.735	36.252	1.77	34.093	1.735	34.225	1.736	34.684	1.747	Tr	2.892	0.094
		MHEP		37.259	1.757	37.621	1.774	37.137	1.758	35.598	1.761	35.832	1.761	Tr x A	0.168	0.954
Tranquility		pla	27	68.813	1.715	67.756	1.733	71.114	1.713	71.932	1.714	71.734	1.719	Tr	0.574	0.451
		MHEP		69.281	1.729	68.099	1.738	70.901	1.729	69.547	1.729	70.549	1.731	Tr x A	0.52	0.721
Data presented from -15 to 90 minutes post OMS are estimated means (plus SEM) derived from the linear mixed model analysis adjusted for pre-intervention scores, with the final two columns showing effects (F) and associated probabilities (p). Tr=main effect of treatment; Tr x A=treatment x assessment interaction effect.

## Sheet: Cognimapp
Table 4. Data derived from the at home Cognimapp assessments
				AM		PM
VAMS	Visit	Treatment	N	Mean	Std Err	Mean	Std Err		F	p
Alertness	7 Days	pla	26	63.262	2.899	69.064	2.855	Tr	0.132	0.717
		MHEP		60.51	3.035	65.761	3.043	Tr x V	2.168	0.143
	14 Days	pla		58.429	2.896	65.175	2.932	Tr x ToD	0.013	0.908
		MHEP		59.571	3.082	67.632	3.102	Tr x V x ToD	0.195	0.823
Stress	7 Days	pla	26	34.785	2.821	35.502	2.802	Tr	1.784	0.184
		MHEP		35.206	2.891	31.941	2.892	Tr x V	0	0.996
	14 Days	pla		35.524	2.821	35.373	2.84	Tr x ToD	2.844	0.094
		MHEP		35.801	2.914	31.98	2.917	Tr x V x ToD	0.054	0.947
Tranquility	7 Days	pla	26	69.911	2.688	69.189	2.663	Tr	0.102	0.75
		MHEP		68.165	2.76	70.726	2.763	Tr x V	0.059	0.809
	14 Days	pla		69.062	2.686	68.955	2.706	Tr x ToD	1.956	0.164
		MHEP		66.771	2.788	69.908	2.792	Tr x V x ToD	0.033	0.967
Perceived Stress Scale	7 Days	pla	27	17.691	0.351	18.029	0.352	Tr	0.973	0.325
		MHEP		17.918	0.384	17.766	0.376	Tr x V	1.185	0.278
	14 Days	pla		18.01	0.357	18.21	0.363	Tr x ToD	0.93	0.336
		MHEP		18.683	0.392	18.487	0.383	Tr x V x ToD	0.028	0.972
Karolinska Sleepiness Scale	7 Days	pla	27	4.54	0.337	4.196	0.336	Tr	0.436	0.51
		MHEP		4.762	0.373	3.87	0.367	Tr x V	0.206	0.651
	14 Days	pla		5.113	0.343	3.883	0.349	Tr x ToD	0.378	0.539
		MHEP		4.866	0.382	3.593	0.375	Tr x V x ToD	1.097	0.336
Simple reaction time (ms)	7 Days	pla	24	394.596	13.996	373.349	13.991	Tr	1.637	0.203
		MHEP		405.768	14.583	407.067	14.575	Tr x V	1.109	0.294
	14 Days	pla		397.884	13.993	408.099	14.31	Tr x ToD	1.333	0.25
		MHEP		389.29	14.942	421.516	14.933	Tr x V x ToD	1.355	0.262
Digit Vigilance Accuracy (%)	7 Days	pla	26	87.575	2.492	87.098	2.511	Tr	0.604	0.438
		MHEP		85.084	2.748	85.097	2.69	Tr x V	0.348	0.556
	14 Days	pla		86.156	2.541	83.726	2.601	Tr x ToD	0.22	0.64
		MHEP		87.591	2.806	81.619	2.745	Tr x V x ToD	0.887	0.414
Digit Vigilance false alarms (number)	7 Days	pla	26	3.798	0.632	4.719	0.634	Tr	0.12	0.729
		MHEP		5.197	0.687	3.273	0.676	Tr x V	0.086	0.769
	14 Days	pla		4.199	0.643	4.627	0.663	Tr x ToD	4.126	0.044
		MHEP		4.061	0.7	4.28	0.688	Tr x V x ToD	2.026	0.136
Digit Vigilance reaction time (ms)	7 Days	pla	27	494.163	5.828	498.904	5.851	Tr	0	0.989
		MHEP		509.798	6.321	489.746	6.214	Tr x V	0.904	0.343
	14 Days	pla		501.014	5.927	504.35	6.022	Tr x ToD	2.43	0.122
		MHEP		496.106	6.435	502.59	6.32	Tr x V x ToD	3.417	0.036
Stroop Accuracy (%)	7 Days	pla	26	98.75	0.433	98.194	0.433	Tr	1.642	0.202
		MHEP		98.779	0.481	98.672	0.473	Tr x V	0.171	0.68
	14 Days	pla		98.435	0.442	98.27	0.449	Tr x ToD	0	0.988
		MHEP		99.155	0.491	98.524	0.485	Tr x V x ToD	0.331	0.719
Stroop reaction time (ms)	7 Days	pla	27	715.496	18.561	691.104	18.575	Tr	3.167	0.077
		MHEP		692.375	20.407	681.493	20.045	Tr x V	0.113	0.737
	14 Days	pla		694.181	19.138	692.289	19.078	Tr x ToD	0	0.995
		MHEP		676.996	20.476	661.845	20.051	Tr x V x ToD	0.297	0.743
RVIP Accuracy (%)	7 Days	pla	27	51.433	3.005	52.145	2.988	Tr	0.001	0.978
		MHEP		54.677	3.242	48.755	3.184	Tr x V	0	0.991
	14 Days	pla		49.993	3.049	51.804	3.08	Tr x ToD	2.026	0.157
		MHEP		51.846	3.302	49.887	3.421	Tr x V x ToD	0.302	0.74
RVIP false alarms (number)	7 Days	pla	25	2.573	0.413	3.074	0.413	Tr	4.269	0.041
		MHEP		2.584	0.441	1.581	0.451	Tr x V	0.205	0.651
	14 Days	pla		2.735	0.422	2.31	0.43	Tr x ToD	1.882	0.173
		MHEP		2.311	0.451	1.782	0.462	Tr x V x ToD	0.835	0.436
RVIP reaction time (ms)	7 Days	pla	27	590.494	13.661	564.24	13.602	Tr	4.278	0.04
		MHEP		579.764	14.37	561.418	14.006	Tr x V	1.287	0.259
	14 Days	pla		593.301	13.838	564.722	13.867	Tr x ToD	0.183	0.67
		MHEP		569.958	14.393	544.824	14.568	Tr x V x ToD	0.071	0.931
Peg and Ball Completion time (ms)	7 Days	pla	27	83644.7	2651.86	76073.7	2704.49	Tr	0.477	0.491
		MHEP		80835.1	2853.34	76400.2	2921.26	Tr x V	0	0.995
	14 Days	pla		78023.5	2744.23	81099.3	2801.39	Tr x ToD	0.011	0.916
		MHEP		78002.6	2919.89	78683.1	2924.26	Tr x V x ToD	3.01	0.053
Peg and Ball Errors (number)	7 Days	pla	27	3.913	0.652	3.973	0.654	Tr	0.027	0.869
		MHEP		3.575	0.709	2.641	0.694	Tr x V	2.761	0.099
	14 Days	pla		2.983	0.679	4.172	0.68	Tr x ToD	0.974	0.326
		MHEP		4.069	0.726	4.448	0.709	Tr x V x ToD	0.9	0.409
Peg and Ball Thinking time (ms)	7 Days	pla	27	2640.05	163.349	2243.66	166.107	Tr	0.011	0.915
		MHEP		2467.9	176.321	2619.29	172.525	Tr x V	1.04	0.31
	14 Days	pla		2423.84	167.814	2390.64	170.25	Tr x ToD	1.493	0.224
		MHEP		2395.22	179.123	2255.87	175.137	Tr x V x ToD	1.72	0.183
Data are estimated means (plus SEM) of morning (AM) and afternoon (PM) performance completed at 7 and 14 days post intervention derived from the linear mixed model analysis adjusted for pre-intervention scores, with the final two columns showing effects (F) and associated probabilities (p). Tr = Treatment; Tr x V = treatment x visit interaction; Tr x ToD = treatment x time of day interaction; Tr …

## Sheet: Baseline qs & chronic measure
Table 5. Chronic mood and physiological state assessment assessed before completing the observed multitasking stressor at each testing visit
	Treatment	N	Mean	Std Err		F	p
GHQ	pla	26	8.618	0.45	Tr	0.069	0.795
	MHEP		8.44	0.459
Perceived Stress Scale	pla	26	11.948	0.67	Tr	0.367	0.551
	MHEP		11.298	0.683
POMS Tension (T score)	pla	26	7.75	0.571	Tr	4.844	0.038
	MHEP		6.325	0.581
POMS Depression (T score)	pla	26	4.275	0.63	Tr	0.003	0.954
	MHEP		4.234	0.641
POMS Anger (T score)	pla	26	4.401	0.446	Tr	0.802	0.38
	MHEP		3.879	0.454
POMS Vigour (T score)	pla	26	19.525	0.774	Tr	0.07	0.794
	MHEP		19.802	0.789
POMS Fatigue (T score)	pla	26	5.99	0.63	Tr	0.631	0.436
	MHEP		5.425	0.641
POMS Confusion (T score)	pla	26	8.812	0.63	Tr	3.385	0.081
	MHEP		7.529	0.641
POMS Total Mood Disturbance (T score)	pla	26	11.662	2.523	Tr	1.795	0.194
	MHEP		7.581	2.569
STAI - State	pla	27	28.742	1.14	Tr	2.501	0.126
	MHEP		30.839	1.14
Alertness	pla	25	66.45	2.374	Tr	0.078	0.784
	MHEP		65.831	2.407
Stress	pla	25	35.069	2.154	Tr	0.077	0.784
	MHEP		35.81	2.195
Tranquility	pla	25	69.357	1.878	Tr	0.444	0.514
	MHEP		70.793	1.912
STAI - Trait	pla	26	33.986	1.163	Tr	1.258	0.28
	MHEP		34.823	1.171
α-amylase	pla	27	204.111	20.082	Tr	0.191	0.664
	MHEP		216.771	20.87
Cortisol	pla	26	0.226	0.023	Tr	0.263	0.611
	MHEP		0.209	0.024
Galvanic skin response (uSiemens)	pla	26	3.432	0.254	Tr	0.005	0.946
	MHEP		3.413	0.258
Heart rate (BPM)	pla	27	82.542	1.726	Tr	1.547	0.227
	MHEP		79.451	1.794
Data are estimated means (plus SEM) derived from the linear mixed model analysis adjusted for pre-intervention scores, with the final two columns showing effects (F) and associated probabilities (p). Tr = Treatment.

## Sheet: Saliva
Table 6.
			(-)15 mins		0 mins		15 mins		30 mins		60 mins		90 mins
		N	Mean	Std Err	Mean	Std Err	Mean	Std Err	Mean	Std Err	Mean	Std Err	Mean	Std Err		F	p
α-amylase	pla	27	235.76	28.736	240.688	28.741	253.11	28.729	207.705	28.462	223.742	28.495	232.275	28.468	Tr	4.2	0.041
	MHEP		191.988	28.785	202.294	28.802	219.775	28.73	200.886	29.01	217.858	28.728	224.282	28.735	Tr x S	0.43	0.828
Cortisol	pla	27	0.164	0.015	0.177	0.015	0.148	0.015	0.129	0.015	0.109	0.015	0.115	0.015	Tr	0.535	0.465
	MHEP		0.146	0.015	0.135	0.015	0.154	0.015	0.135	0.015	0.124	0.015	0.112	0.015	Tr x S	1.115	0.352
Data presented from -15 to 90 minutes post OMS are estimated means (plus SEM) derived from the linear mixed model analysis adjusted for pre-intervention scores, with the final two columns showing effects (F) and associated probabilities (p). Tr=main effect of treatment; Tr x S=treatment x sample interaction effect.
